# Supplementary material for: An engineered membrane-bound guanylyl cyclase with light-switchable activity
Source: BMC Biol. 2021 Mar 29;19:54. doi: 10.1186/s12915-021-00978-6 (PMC8006352; doi:10.1186/s12915-021-00978-6)
Supplement: Supplementary file 2 — Additional file 2. Raw data values. [file 12915_2021_978_MOESM2_ESM.xlsx]

## Sheet: Figure 2
Figure 2A
cGMP production (pmol/min)
Dark	Blue	UV
0.26	0.18	2.01
0.27	0.09	1.98
0.26	0.13	2.67
0.22	0.12	2.5
0.26	0.27	2.04
0.19	0.11	2.33
Figure 2B
cGMP production (pmol/min)
Dark	Blue	UV
0.58	0.34	3.3
0.53	0.33	3.14
0.63	0.34	3.45
0.57	0.25	3.43
0.5	0.31	3.09
0.63	0.19	3.76
Figure 2C
cGMP production (pmol/min)
Dark	Blue	UV
0.14	0.09	0.08
0.19	0.17	0.02
0.15	0.05	0.14
0.14	0.12	0.11
0.1	0.03	0.14
0.13	0.22	0.07

## Sheet: Figure 3
Figure 3A
cGMP production (pmol/cell)
Time (min)	Dark			UV 30 s>>Dark			UV 30 s>>Blue			UV 30 s>>Green			UV 30 s>>Orange			UV 30 s>>Red
0	3.48	2.84	2.64	3.48	2.84	2.64	3.48	2.84	2.64	3.48	2.84	2.64	3.48	2.84	2.64	3.48	2.84	2.64
2	3.08	3.48	2.84	9.4	7.32	6.56	4.32	2.68	4.16	4.52	3.24	3.96	8.44	7.48	8.24	9.4	7.68	8.6
10	4.08	4.92	3.88	47.2	50.6	53.36	6.88	5.48	6.4	7.84	6	7.68	25.36	26.44	30.72	47.6	49.88	58.24
18	6.6	6.8	4.92	101.08	106.36	112	8.44	7.16	7.88	9.4	9	9.2	34.64	36.68	51.88	91.28	97.6	109.48
Figure 3B
cGMP production (pmol/cell)
Time (min)	at 12 min, UV 30 s>>Dark			UV 30 s>>Dark>>Blue 30 s>>Dark			Constant Blue			Dark
0				2.44	2.2	2.56	2.44	2.2	2.56	2.44	2.2	2.56
2				9.4	7.32	6.56	2.2	2.44	2.44	2.64	3.08	3.24
4.5				23.08	24.56	26.48
5				23.08	24.4	27.92
6				22.28	24	24.56
8				24.56	25.84	25.4
10				25	25.4	25.84	3.68	4.08	3.48	4.52	5.56	4.72
12.5	24.8	27.72	28.96
13	28.56	29.6	30.64
14	31.88	33.56	35.64
16	43.6	40	45.72
18	49.88	50.28	58.24	31.88	28.76	28.56	5.16	5.36	4.52	4.92	6	6

## Sheet: Figure 4
Figure 4A
UV light intensity (μW/mm2)	Normalized GC activity
0	0.13	0.17	0.1	0.08	0.1	0.09
0.6	0.21	0.18	0.19	0.13	0.19	0.17
1.2	0.2	0.27	0.28	0.31	0.33	0.32
2.4	0.48	0.44	0.47	0.43	0.56	0.52
4.8	0.69	0.73	0.65	0.93	0.89	1.01
9.6	0.95	0.91	0.7	1.04	1.11	1.3
Figure 4B
UV illumination time (min)	Normalized GC activity
0	0.11	0.15	0.09	0.07	0.09	0.08
1	0.21	0.29	0.26	0.37	0.43	0.32
2	0.49	0.52	0.49	0.79	0.63	0.58
4	0.71	0.71	0.63	0.96	0.92	0.89
8	0.76	0.77	0.68	1.28	1.25	1.27
16	0.83	0.78	0.81	1.25	0.88	1.11
Figure 4C
Blue light intensity (μW/mm2)	Normalized GC activity
0	0.92	0.94	1.04	0.93	0.98	1.21
0.3	0.58	0.74	0.81	0.64	0.69	0.54
0.6	0.4	0.42	0.62	0.81	0.51	0.62
1.2	0.27	0.21	0.18	0.22	0.29	0.26
2.4	0.08	0.05	0.15	0.1	0.11	0.07
4.8	0.07	0.1	0.09	0.14	0.09	0.07
9.6	0.08	0.1	0.08	0.1	0.12	0.01
Figure 4D
Blue illumination time (min)	Normalized GC activity
0	0.92	0.94	1.04	0.93	0.98	1.21
0.25	0.58	0.52	0.82	0.95	0.7	0.74
0.5	0.4	0.42	0.62	0.81	0.51	0.62
1	0.25	0.19	0.33	0.41	0.29	0.3
2	0.06	0.03	0.13	0.18	0.09	0.11
4	0.05	0.08	0.05	0.06	0.03	0.06
8	0.07	0.02	0.05	0.04	0.07	0.04

## Sheet: Figure 5
Figure 5A
cGMP production (pmol/min)
Dark	UV-1	Cyan-4	UV/Cy-1/0.5	UV/Cy-1/1	UV/Cy-1/2	UV/Cy-1/4
0.22	1.74	0.09	1.11	0.77	0.35	0.28
0.32	1.89	0.21	1.35	0.76	0.35	0.2
0.28	2.93	0.21	1.53	1.04	0.53	0.66
0.52	2.5	0.12	0.87	0.81	0.63	0.29
0.25	2.33	0.15	1.32	0.9	0.44	0.47
0.42	2.19	0.16	1.11	0.78	0.49	0.24
Figure 5B
Dark	UV-1	Cyan-4
8.77	8.67	0.94
7.55	7.68	0.7
7.17	8.27	1.34
7.55	6.93	0.41
7.97	8.47	1.14
7.55	7.31	0.56

## Sheet: Figure S2
Additional file 1: Figure S2A
Time (h)	No addition			at 4 h add GTP, ATP
0.017	5.48	5.48	5.64
1.017	568	508	556
2.017	664	840	784
3.017	940	932	996
4.017	986	996	940	986	996	940
6.017	1030	1124	1150	2138	2034	2102
7.017	1050	1166	1228	2536	2200	2182
8.017	1082	1220	1170	2358	2252	2684
Additional file 1: Figure S2B
Time (h)	cGMP production (pmol/cell)
0.017	4.32	3.72	2.92
1.017	284	618	534
2.017	1416	1326	1220
3.017	2252	2320	2094
4.017	3156	3226	3098
5.017	3786	3874	3846
6.017	4356	4400	4050

## Sheet: Figure S3
Additional file 1: Figure S3
cGMP production (pmol/min)
5 mM MgCl2	0.5 mM MgCl2	5 mM CaCl2	no ATP
1.9	0.29	0.07	0.07
2.68	0.46	0.15	0.07
2.23	0.26	0.08	0.1
2.3	0.47	0.11	0.1
